# Supplementary material for: Locomotor responses to salt stress in native and invasive mud‐tidal gastropod populations (Batillaria)
Source: Ecol Evol. 2020 Nov 25;11(1):458–70. doi: 10.1002/ece3.7065 (PMC7790626; doi:10.1002/ece3.7065)
Supplement: Supplementary file 3 — Table S1‐S4 [file ECE3-11-458-s003.xlsx]

## Sheet: Table A1
Table A1: Sampling information of the Batillaria attramentaria examined in the present study
	Population	Location	Origin	Date	Coordinates	Distance to the Laboratory	Ground substrates	Annual salinity range	Surface conditions	Sample size
	Hacheon	Cheollabuk-do, South Korea	Native	2016-06-01	35°32’N, 126°33’E	239 km	Rocky	16-30 PSU	31-33 PSU, 24-25℃	100
	Nemuro	Hokkaido Prefecture, Japan	Native	2017-06-01	43°15’N, 145°28’E	1,681 km	Muddy	27-34 PSU	29-33 PSU, 20-23℃	100
	Matsushima	Miyagi Prefecture, Japan	Native	2018-05-01	38°22’N, 141°4’E	1,238 km	Rocky	27-34 PSU	29-33 PSU, 23-25℃	100
	Elkhorn Slough	California, The USA	Introduced	2017-02-01	36°49’N, 121°45’W	9,139 km	Muddy	0-30 PSU	4 PSU, 5-7℃	50

## Sheet:  Table A2
Table A2: Post-host tests of the Linear Mixed-effect Models for predictors of Exposure Salinity, Origin, Time, Location, Population, and Lineage
	DEPENDENT VARIABLES
	Exposure Salinity		13 PSU	23 PSU	33 PSU	43 PSU
		13 PSU	-
		23 PSU	-0.43 ± 0.04***	-
		33 PSU	-0.48 ± 0.04***	-0.05 ± 0.04	-
		43 PSU	-0.45 ± 0.04***	-0.02 ± 0.04	0.03 ± 0.04	-
	Origin		Native	Introduced
		Native	-	-
		Introduced	0.28 ± 0.05***	0	-
	Location		Korea	Japan	USA
		Korea	-
		Japan	0.06 ± 0.04	-
		USA	0.24 ± 0.06*	0.30 ± 0.05*	-
	Population		Hacheon	Nemuro	Matsushima	Elkhorn Slough
		Hacheon	-
		Nemuro	-0.03 ± 0.05	-
		Matsushima	-0.09 ± 0.05	-0.06 ± 0.05	-
		Elkhorn Slough	0.24 ± 0.06***	0.27 ± 0.06***	0.33 ± 0.06***	-
	Lineage		Tsushima	Kuroshio
		Tsushima	-
		Kuroshio	0.03 ± 0.04	-
	*** indicates P < 0.001
	** indicates 0.001 < P < 0.01
	* indicates 0.01 < P < 0.05

## Sheet: Table A3
Table A3: Post-host tests of the Linear Mixed-effect Model I for predictor of Exposure Salinity * Origin + Lineage
Comparison		Estimate	S.E	D.f	t ratio	P value
13PSU * Native + Tsushima	23PSU * Native + Tsushima	-0.43772	0.0377	271	-11.621	<.0001
13PSU * Native + Tsushima	33PSU * Native + Tsushima	-0.51068	0.0377	271	-13.554	<.0001
13PSU * Native + Tsushima	43PSU * Native + Tsushima	-0.50219	0.0377	271	-13.335	<.0001
13PSU * Native + Tsushima	13PSU * Introduced + Tsushima	0.1734	0.0734	271	2.361	0.5786
13PSU * Native + Tsushima	23PSU * Introduced + Tsushima	-0.21162	0.0726	271	-2.914	0.215
13PSU * Native + Tsushima	33PSU * Introduced + Tsushima	-0.13016	0.0733	271	-1.776	0.9229
13PSU * Native + Tsushima	43PSU * Introduced + Tsushima	0.0306	0.0726	271	0.421	1
13PSU * Native + Tsushima	13PSU * Native + Kuroshio	-0.0757	0.0282	271	-2.688	0.3438
13PSU * Native + Tsushima	23PSU * Native + Kuroshio	-0.51342	0.0471	271	-10.9	<.0001
13PSU * Native + Tsushima	33PSU * Native + Kuroshio	-0.58638	0.0471	271	-12.442	<.0001
13PSU * Native + Tsushima	43PSU * Native + Kuroshio	-0.57789	0.0471	271	-12.269	<.0001
13PSU * Native + Tsushima	13PSU * Introduced + Kuroshio	0.0977	0.0717	271	1.363	0.9929
13PSU * Native + Tsushima	23PSU * Introduced + Kuroshio	-0.28733	0.0708	271	-4.056	0.0064
13PSU * Native + Tsushima	33PSU * Introduced + Kuroshio	-0.20586	0.0715	271	-2.878	0.2333
13PSU * Native + Tsushima	43PSU * Introduced + Kuroshio	-0.0451	0.0708	271	-0.637	1
23PSU * Native + Tsushima	33PSU * Native + Tsushima	-0.07296	0.0376	271	-1.943	0.8535
23PSU * Native + Tsushima	43PSU * Native + Tsushima	-0.06446	0.0375	271	-1.717	0.9406
23PSU * Native + Tsushima	13PSU * Introduced + Tsushima	0.61112	0.0734	271	8.325	<.0001
23PSU * Native + Tsushima	23PSU * Introduced + Tsushima	0.2261	0.0726	271	3.115	0.1322
23PSU * Native + Tsushima	33PSU * Introduced + Tsushima	0.30756	0.0733	271	4.198	0.0037
23PSU * Native + Tsushima	43PSU * Introduced + Tsushima	0.46832	0.0726	271	6.452	<.0001
23PSU * Native + Tsushima	13PSU * Native + Kuroshio	0.36202	0.047	271	7.71	<.0001
23PSU * Native + Tsushima	23PSU * Native + Kuroshio	-0.0757	0.0282	271	-2.688	0.3438
23PSU * Native + Tsushima	33PSU * Native + Kuroshio	-0.14866	0.047	271	-3.166	0.1157
23PSU * Native + Tsushima	43PSU * Native + Kuroshio	-0.14017	0.0469	271	-2.987	0.1817
23PSU * Native + Tsushima	13PSU * Introduced + Kuroshio	0.53542	0.0716	271	7.478	<.0001
23PSU * Native + Tsushima	23PSU * Introduced + Kuroshio	0.1504	0.0708	271	2.126	0.747
23PSU * Native + Tsushima	33PSU * Introduced + Kuroshio	0.23186	0.0715	271	3.245	0.0934
23PSU * Native + Tsushima	43PSU * Introduced + Kuroshio	0.39262	0.0708	271	5.549	<.0001
33PSU * Native + Tsushima	43PSU * Native + Tsushima	0.00849	0.0375	271	0.226	1
33PSU * Native + Tsushima	13PSU * Introduced + Tsushima	0.68408	0.0734	271	9.317	<.0001
33PSU * Native + Tsushima	23PSU * Introduced + Tsushima	0.29905	0.0726	271	4.12	0.005
33PSU * Native + Tsushima	33PSU * Introduced + Tsushima	0.38052	0.0733	271	5.193	<.0001
33PSU * Native + Tsushima	43PSU * Introduced + Tsushima	0.54128	0.0726	271	7.456	<.0001
33PSU * Native + Tsushima	13PSU * Native + Kuroshio	0.43498	0.0469	271	9.265	<.0001
33PSU * Native + Tsushima	23PSU * Native + Kuroshio	-0.00275	0.0469	271	-0.059	1
33PSU * Native + Tsushima	33PSU * Native + Kuroshio	-0.0757	0.0282	271	-2.688	0.3438
33PSU * Native + Tsushima	43PSU * Native + Kuroshio	-0.06721	0.0469	271	-1.432	0.9883
33PSU * Native + Tsushima	13PSU * Introduced + Kuroshio	0.60838	0.0716	271	8.496	<.0001
33PSU * Native + Tsushima	23PSU * Introduced + Kuroshio	0.22335	0.0708	271	3.157	0.1185
33PSU * Native + Tsushima	33PSU * Introduced + Kuroshio	0.30482	0.0715	271	4.266	0.0028
33PSU * Native + Tsushima	43PSU * Introduced + Kuroshio	0.46558	0.0708	271	6.58	<.0001
43PSU * Native + Tsushima	13PSU * Introduced + Tsushima	0.67559	0.0734	271	9.203	<.0001
43PSU * Native + Tsushima	23PSU * Introduced + Tsushima	0.29056	0.0726	271	4.003	0.0078
43PSU * Native + Tsushima	33PSU * Introduced + Tsushima	0.37203	0.0733	271	5.078	0.0001
43PSU * Native + Tsushima	43PSU * Introduced + Tsushima	0.53279	0.0726	271	7.341	<.0001
43PSU * Native + Tsushima	13PSU * Native + Kuroshio	0.42648	0.0469	271	9.085	<.0001
43PSU * Native + Tsushima	23PSU * Native + Kuroshio	-0.01124	0.0469	271	-0.24	1
43PSU * Native + Tsushima	33PSU * Native + Kuroshio	-0.08419	0.0469	271	-1.793	0.9168
43PSU * Native + Tsushima	43PSU * Native + Kuroshio	-0.0757	0.0282	271	-2.688	0.3438
43PSU * Native + Tsushima	13PSU * Introduced + Kuroshio	0.59989	0.0716	271	8.378	<.0001
43PSU * Native + Tsushima	23PSU * Introduced + Kuroshio	0.21486	0.0707	271	3.037	0.1609
43PSU * Native + Tsushima	33PSU * Introduced + Kuroshio	0.29632	0.0714	271	4.147	0.0045
43PSU * Native + Tsushima	43PSU * Introduced + Kuroshio	0.45709	0.0707	271	6.461	<.0001
13PSU * Introduced + Tsushima	23PSU * Introduced + Tsushima	-0.38503	0.0924	271	-4.165	0.0042
13PSU * Introduced + Tsushima	33PSU * Introduced + Tsushima	-0.30356	0.093	271	-3.265	0.0884
13PSU * Introduced + Tsushima	43PSU * Introduced + Tsushima	-0.1428	0.0924	271	-1.545	0.9761
13PSU * Introduced + Tsushima	13PSU * Native + Kuroshio	-0.2491	0.0851	271	-2.929	0.2082
13PSU * Introduced + Tsushima	23PSU * Native + Kuroshio	-0.68683	0.0851	271	-8.073	<.0001
13PSU * Introduced + Tsushima	33PSU * Native + Kuroshio	-0.75978	0.0851	271	-8.929	<.0001
13PSU * Introduced + Tsushima	43PSU * Native + Kuroshio	-0.75129	0.0851	271	-8.831	<.0001
13PSU * Introduced + Tsushima	13PSU * Introduced + Kuroshio	-0.0757	0.0282	271	-2.688	0.3438
13PSU * Introduced + Tsushima	23PSU * Introduced + Kuroshio	-0.46073	0.0966	271	-4.768	0.0003
13PSU * Introduced + Tsushima	33PSU * Introduced + Kuroshio	-0.37926	0.0972	271	-3.904	0.0113
13PSU * Introduced + Tsushima	43PSU * Introduced + Kuroshio	-0.2185	0.0966	271	-2.261	0.6527
23PSU * Introduced + Tsushima	33PSU * Introduced + Tsushima	0.08146	0.0923	271	0.882	1
23PSU * Introduced + Tsushima	43PSU * Introduced + Tsushima	0.24223	0.0918	271	2.639	0.3763
23PSU * Introduced + Tsushima	13PSU * Native + Kuroshio	0.13592	0.0843	271	1.611	0.9651
23PSU * Introduced + Tsushima	23PSU * Native + Kuroshio	-0.3018	0.0844	271	-3.578	0.0344
23PSU * Introduced + Tsushima	33PSU * Native + Kuroshio	-0.37476	0.0844	271	-4.441	0.0014
23PSU * Introduced + Tsushima	43PSU * Native + Kuroshio	-0.36626	0.0844	271	-4.342	0.0021
23PSU * Introduced + Tsushima	13PSU * Introduced + Kuroshio	0.30933	0.0966	271	3.201	0.1053
23PSU * Introduced + Tsushima	23PSU * Introduced + Kuroshio	-0.0757	0.0282	271	-2.688	0.3438
23PSU * Introduced + Tsushima	33PSU * Introduced + Kuroshio	0.00576	0.0965	271	0.06	1
23PSU * Introduced + Tsushima	43PSU * Introduced + Kuroshio	0.16652	0.096	271	1.734	0.9358
33PSU * Introduced + Tsushima	43PSU * Introduced + Tsushima	0.16076	0.0923	271	1.741	0.9338
33PSU * Introduced + Tsushima	13PSU * Native + Kuroshio	0.05446	0.0849	271	0.641	1
33PSU * Introduced + Tsushima	23PSU * Native + Kuroshio	-0.38326	0.085	271	-4.512	0.001
33PSU * Introduced + Tsushima	33PSU * Native + Kuroshio	-0.45622	0.085	271	-5.369	<.0001
33PSU * Introduced + Tsushima	43PSU * Native + Kuroshio	-0.44773	0.085	271	-5.27	<.0001
33PSU * Introduced + Tsushima	13PSU * Introduced + Kuroshio	0.22786	0.0972	271	2.345	0.5903
33PSU * Introduced + Tsushima	23PSU * Introduced + Kuroshio	-0.15717	0.0965	271	-1.628	0.9619
33PSU * Introduced + Tsushima	33PSU * Introduced + Kuroshio	-0.0757	0.0282	271	-2.688	0.3438
33PSU * Introduced + Tsushima	43PSU * Introduced + Kuroshio	0.08506	0.0965	271	0.881	1
43PSU * Introduced + Tsushima	13PSU * Native + Kuroshio	-0.1063	0.0843	271	-1.26	0.9969
43PSU * Introduced + Tsushima	23PSU * Native + Kuroshio	-0.54402	0.0844	271	-6.449	<.0001
43PSU * Introduced + Tsushima	33PSU * Native + Kuroshio	-0.61698	0.0844	271	-7.312	<.0001
43PSU * Introduced + Tsushima	43PSU * Native + Kuroshio	-0.60849	0.0844	271	-7.213	<.0001
43PSU * Introduced + Tsushima	13PSU * Introduced + Kuroshio	0.0671	0.0966	271	0.694	1
43PSU * Introduced + Tsushima	23PSU * Introduced + Kuroshio	-0.31793	0.096	271	-3.311	0.0774
43PSU * Introduced + Tsushima	33PSU * Introduced + Kuroshio	-0.23646	0.0965	271	-2.45	0.5121
43PSU * Introduced + Tsushima	43PSU * Introduced + Kuroshio	-0.0757	0.0282	271	-2.688	0.3438
13PSU * Native + Kuroshio	23PSU * Native + Kuroshio	-0.43772	0.0377	271	-11.621	<.0001
13PSU * Native + Kuroshio	33PSU * Native + Kuroshio	-0.51068	0.0377	271	-13.554	<.0001
13PSU * Native + Kuroshio	43PSU * Native + Kuroshio	-0.50219	0.0377	271	-13.335	<.0001
13PSU * Native + Kuroshio	13PSU * Introduced + Kuroshio	0.1734	0.0734	271	2.361	0.5786
13PSU * Native + Kuroshio	23PSU * Introduced + Kuroshio	-0.21162	0.0726	271	-2.914	0.215
13PSU * Native + Kuroshio	33PSU * Introduced + Kuroshio	-0.13016	0.0733	271	-1.776	0.9229
13PSU * Native + Kuroshio	43PSU * Introduced + Kuroshio	0.0306	0.0726	271	0.421	1
23PSU * Native + Kuroshio	33PSU * Native + Kuroshio	-0.07296	0.0376	271	-1.943	0.8535
23PSU * Native + Kuroshio	43PSU * Native + Kuroshio	-0.06446	0.0375	271	-1.717	0.9406
23PSU * Native + Kuroshio	13PSU * Introduced + Kuroshio	0.61112	0.0734	271	8.325	<.0001
23PSU * Native + Kuroshio	23PSU * Introduced + Kuroshio	0.2261	0.0726	271	3.115	0.1322
23PSU * Native + Kuroshio	33PSU * Introduced + Kuroshio	0.30756	0.0733	271	4.198	0.0037
23PSU * Native + Kuroshio	43PSU * Introduced + Kuroshio	0.46832	0.0726	271	6.452	<.0001
33PSU * Native + Kuroshio	43PSU * Native + Kuroshio	0.00849	0.0375	271	0.226	1
33PSU * Native + Kuroshio	13PSU * Introduced + Kuroshio	0.68408	0.0734	271	9.317	<.0001
33PSU * Native + Kuroshio	23PSU * Introduced + Kuroshio	0.29905	0.0726	271	4.12	0.005
33PSU * Native + Kuroshio	33PSU * Introduced + Kuroshio	0.38052	0.0733	271	5.193	<.0001
33PSU * Native + Kuroshio	43PSU * Introduced + Kuroshio	0.54128	0.0726	271	7.456	<.0001
43PSU * Native + Kuroshio	13PSU * Introduced + Kuroshio	0.67559	0.0734	271	9.203	<.0001
43PSU * Native + Kuroshio	23PSU * Introduced + Kuroshio	0.29056	0.0726	271	4.003	0.0078
43PSU * Native + Kuroshio	33PSU * Introduced + Kuroshio	0.37203	0.0733	271	5.078	0.0001
43PSU * Native + Kuroshio	43PSU * Introduced + Kuroshio	0.53279	0.0726	271	7.341	<.0001
13PSU * Introduced + Kuroshio	23PSU * Introduced + Kuroshio	-0.38503	0.0924	271	-4.165	0.0042
13PSU * Introduced + Kuroshio	33PSU * Introduced + Kuroshio	-0.30356	0.093	271	-3.265	0.0884
13PSU * Introduced + Kuroshio	43PSU * Introduced + Kuroshio	-0.1428	0.0924	271	-1.545	0.9761
23PSU * Introduced + Kuroshio	33PSU * Introduced + Kuroshio	0.08146	0.0923	271	0.882	1
23PSU * Introduced + Kuroshio	43PSU * Introduced + Kuroshio	0.24223	0.0918	271	2.639	0.3763
33PSU * Introduced + Kuroshio	43PSU * Introduced + Kuroshio	0.16076	0.0923	271	1.741	0.9338

## Sheet: Table A4
Table A4: (A) Summary of the analysis of variance to assess the effects of explanatory variables on the shell length of the snail Batillaria attramentaria, (B) Post-host tests of the two-way ANOVA for predictors of Origin, Location, Population, and Lineage, (C) Mean of Shell length of the Batillaria attramentaria
	(A)
	Model	Intercept	Variable
		D.f	D.f	F value	P-value
	Length ~ Origin	1	278	133.5	<2e-16
	Length ~ Location	2	277	193.7	<2e-16
	Length ~ Population	3	276	195.1	<2e-16
	Length ~ Lineage	1	278	19.42	<1.5e-5
	D.f: Degree of freedom
	(B)	Mean of Shell length (l, cm)
	Geographic distribution
	Native	2.14
	Introduced	3.12
	Korea	1.67938
	Japan	2.37506
	USA	3.115
	Hacheon	1.67938
	Nemuro	2.62038
	Matsushima	2.12975
	Elkhorn Slough	3.115
	Genetic composition
	Tsushima	2.15
	Kuroshio	2.62
	(C)
	DEPENDENT VARIABLES
	Origin		Native	Introduced
		Native	-
		Introduced	0.97 ± 0.17***	-
	Location		Korea	Japan	USA
		Korea	-
		Japan	0.70 ± 0.11***	-
		USA	-0.74 ± 0.16***	-1.44 ± 0.18***	-
	Population		Hacheon	Nemuro	Matsushima	Elkhorn Slough
		Hacheon	-
		Nemuro	-0.91 ± 0.14***	-
		Matsushima	-0.45 ± 0.14***	0.49 ± 0.16***	-
		Elkhorn Slough	-1.44 ± 0.13***	-0.50 ± 0.18***	-0.99 ± 0.18***	-
	Lineage		Tsushima	Kuroshio
		Tsushima	-
		Kuroshio	0.31 ± 0.14***	-
	*** indicates P < 0.001
	** indicates 0.001 < P < 0.01
	* indicates 0.01 < P < 0.05
